# Supplementary material for: Patient-Reported Outcomes and Quality of Life After Laparoscopic Pectopexy
Source: J Clin Med. 2025 Sep 7;14(17):6318. doi: 10.3390/jcm14176318 (PMC12428886; doi:10.3390/jcm14176318)
Supplement: Supplementary file 1 [file jcm-14-06318-s001.zip]

Archive with 2 entries (2 files):
- Table S1--PRISMA-ScR-Fillable-Checklist_11Sept2019.pdf
- Table S2--JBI Pectopexy 26.06 - Foglio1.pdf
